# Supplementary material for: Effects of forest age and stand density on the growth, soil moisture content, and soil carbon content of Populus simoni plantations in the sandy area of western Liaoning, Northeast China
Source: Sci Rep. 2025 Jan 20;15:2499. doi: 10.1038/s41598-025-86215-4 (PMC11747169; doi:10.1038/s41598-025-86215-4)
Supplement: Supplementary file 1 — Supplementary Information. [file 41598_2025_86215_MOESM1_ESM.xlsx]

## Sheet: YF
Raw data on diameter at breast height (DBH) and tree height (TH) of young forests（YF）at each stand density(Red values are averages)
YF(400 plants per hectare)									YF(600 plants per hectare)									YF(800 plants per hectare)									YF(1000 plants per hectare)									YF(1200 plants per hectare)
Repeat 1			Repeat 2			Repeat 3			Repeat 1			Repeat 2			Repeat 3			Repeat 1			Repeat 2			Repeat 3			Repeat 1			Repeat 2			Repeat 3			Repeat 1			Repeat 2			Repeat 3
	DBH (cm) TH (m)	TH/m		DBH (cm) TH (m)	TH/m		DBH (cm) TH (m)	TH/m		DBH (cm) TH (m)	TH/m		DBH (cm) TH (m)	TH/m		DBH (cm) TH (m)	TH/m		DBH (cm) TH (m)	TH/m		DBH (cm) TH (m)	TH/m		DBH (cm) TH (m)	TH/m		DBH (cm) TH (m)	TH/m		DBH (cm) TH (m)	TH/m		DBH (cm) TH (m)	TH/m		DBH (cm) TH (m)	TH/m		DBH (cm) TH (m)	TH/m		DBH (cm) TH (m)	TH/m
1	10.1	8.7	1	9.7	9.2	1	10.1	10.5	1	11.4	8.9	1	11.1	10.2	1	10.2	9.7	1	19	10.4	1	12.4	9.7	1	14.7	12.3	1	19.5	14.2	1	14.2	11.7	1	14.8	11.7	1	13.5	10.2	1	15.2	12.8	1	14.3	11.9
2	7.8	7.2	2	10.5	8.3	2	12.3	9.2	2	9.7	8.4	2	12.5	11.3	2	11.9	10.4	2	20.2	12.3	2	14.8	11.8	2	11.5	9.8	2	14.8	13.4	2	12.3	12.8	2	12.3	12.8	2	14	10.8	2	13.1	11.5	2	15.7	11.2
3	9.6	9.8	3	11.2	8.9	3	11	11.8	3	16.7	11.1	3	9.6	9.1	3	9.8	9	3	20.1	12	3	11.6	10.2	3	13	10.7	3	13.8	13.2	3	11.6	10.2	3	11.6	10.2	3	16	11.1	3	12.8	11.3	3	13.2	10.5
4	11.2	12.4	4	10.8	9.4	4	9.7	10.1	4	10	9.3	4	13.4	11.9	4	12.8	11.1	4	14.6	8.5	4	13.7	11.1	4	15.6	12.9	4	15.3	13.7	4	13.8	11.1	4	13.8	11.1	4	16.8	12.8	4	14.7	12.4	4	16.8	12.6
5	13.7	11.9	5	9.3	9.1	5	8.5	9.6	5	8.9	7.1	5	7.9	7.5	5	8.7	8.2	5	18.7	11.1	5	9.9	8	5	10.3	8.7	5	12.5	9.2	5	10.9	9	5	10.9	9	5	16.3	11.4	5	10.9	10.1	5	12.5	9.7
6	6.3	6.8	6	12	8.5	6	13.2	10.9	6	12.8	10.3	6	10.2	9.6	6	11	10.2	6	14.6	10.3	6	15.2	12.5	6	13.9	11.8	6	13.7	9.9	6	15.2	12.5	6	15.2	12.5	6	13.1	11.6	6	16.3	13.6	6	14.9	11.3
7	8.9	8.1	7	7.6	7.7	7	7.6	8.7	7	12.6	10.5	7	14.1	12.6	7	13.7	11.9	7	13.5	9.8	7	10.8	9.8	7	16.2	13.7	7	16	10.6	7	10.8	9.8	7	10.8	9.8	7	12.9	11.6	7	11.7	10.9	7	17.6	12.9
8	12.5	10.5	8	8.9	7.2	8	11.9	9.3	8	13.3	10.8	8	8.7	8.3	8	7.6	7.1	8	17.2	11.6	8	12.9	10.9	8	12.7	10.4	8	16.4	10.8	8	12.9	10.9	8	12.9	10.9	8	12.7	9.8	8	15.8	13.2	8	13.8	10.8
9	14	14.7	9	13.5	10.3	9	6.8	7.2	9	16	14.4	9	12.3	11.1	9	12.3	11	9	15.3	10.5	9	8.5	7.2	9	10.9	9.1	9	14.5	13.2	9	8.5	7.2	9	8.5	7.2	9	16.2	13.6	9	9.6	8.3	9	12.3	10.2
10	10.8	9.6	10	9.1	8.2	10	12.7	11.4	10	9.1	8.5	10	9.8	9.2	10	9.4	8.8	10	15.2	10.6	10	16.7	13.7	10	14.8	12.4	10	16.4	13.8	10	16.7	13.7	10	16.7	13.7	10	16.3	13.2	10	17.2	14.7	10	15.5	11.5
11	7.4	7.8	11	11.7	10	11	10.4	12.2	11	10.2	9.1	11	13.8	12.3	11	14.2	12.5	11	18	11.6	11	11.3	9.9	11	11.2	9.5	11	12.9	12.7	11	11.3	9.9	11	11.3	9.9	11	14	8.7	11	12.5	11.1	11	11.2	9
12	9.2	10.2	12	6.8	6.9	12	9.1	8.6	12	9.3	6.8	12	7.5	7.1	12	7.2	6.7	12	14.4	10.2	12	13.4	11.5	12	15.4	12.8	12	9.7	10.3	12	13.4	11.5	12	13.4	11.5	12	16.5	11.2	12	14	12	12	16.4	12.2
13	11.7	13.1	13	12.9	9.8	13	14	10	13	9.4	6.8	13	11.7	10.6	13	11.3	10.3	13	14.6	10.5	13	9.4	7.8	13	12.3	10.3	13	12.1	11.4	13	9.4	7.8	13	9.4	7.8	13	19.2	13.3	13	10.2	9.5	13	14.1	11
14	12.1	11.3	14	7.4	7.5	14	8.3	7.8	14	10.8	11.4	14	15.6	13.4	14	13.5	12	14	15.9	11.7	14	17.3	14.3	14	9.6	8	14	16.5	13.8	14	17.3	14.3	14	17.3	14.3	14	15.7	12.9	14	18.7	15.8	14	10.7	8.8
15	6.8	6.5	15	8.3	8.1	15	10.8	13.5	15	10.9	11.9	15	8.9	8.6	15	8.1	7.6	15	22.1	15.4	15	12.2	10.6	15	14.2	12.1	15	13.7	10.9	15	12.2	10.6	15	12.2	10.6	15	15.8	12.1	15	13.9	11.8	15	17.9	13.3
16	13.5	14.9	16	13.2	10.5	16	6.5	6.7	16	14.4	13.2	16	12.2	10.9	16	12.6	11.3	16	14.7	10.7	16	14.5	12.1	16	16.7	14.3	16	15.4	13.7	16	14.5	12.1	16	14.5	12.1	16	14.1	12	16	15.4	12.9	16	13.7	10.7
17	8.3	8.6	17	6.4	6.2	17	11.5	9.9	17	10.8	11.9	17	9.6	9	17	10.8	10	17	14.9	11.4	17	10.1	8.7	17	12.1	10.1	17	12.7	12.1	17	10.1	8.7	17	10.1	8.7	17	16.5	12.2	17	11	10	17	12	9.5
18	10.4	10.9	18	10	8.6		10.2588	9.84706	18	16	14	18	13.1	11.8	18	15	12.9	18	15.8	11.9	18	15.9	13	18	10.6	9.2	18	15.9	12.9	18	15.9	13	18	15.9	13	18	18.5	14.3	18	17.6	14.9	18	15.9	11.7
19	7.1	7.6	19	14	10.9				19	11.2	8.5	19	7.8	7.2	19	7.9	7.4	19	19.8	13.3	19	10.6	9.2	19	15.8	13.2	19	14.8	11.7	19	10.6	9.2	19	10.6	9.2	19	12.2	11.9	19	11.8	10.6	19	11.4	9.2
20	11.9	12.7	20	11.5	9.7				20	15.8	12.9	20	11.8	10.8	20	11.7	10.7	20	13.2	10.8	20	13	10.8	20	13.4	11.3	20	17.9	14.1	20	13	10.8	20	13	10.8	20	15.1	12.6	20	14	11.9	20	16.1	12
	10.165	10.165		10.24	8.75				21	12	11.3		11.08	10.125	21	14.8	12.8	21	15.6	12.1	21	8.8	7.4	21	9.9	8.4	21	13.4	13.5	21	8.8	7.4	21	8.8	7.4	21	15.2	13.4	21	9.8	8.4	21	13.5	10.9
									22	7.3	8.1					11.1667	10.0762	22	16.3	12.5	22	16.2	13.5	22	14.5	12	22	8.4	7.7	22	16.2	13.5	22	16.2	13.5	22	13	13.1	22	18.2	15.3	22	10	8.3
										11.7545	10.2364							23	14.1	12.2	23	11.9	10.1	23	16	13.6	23	12.5	11.9	23	11.9	10.1	23	11.9	10.1	23	18.5	13.6	23	12.3	11.2	23	18.3	13.6
																		24	14.5	11.6	24	14.2	11.7	24	12.9	10.8	24	14.9	13.5	24	14.2	11.7	24	14.2	11.7	24	13	8.6	24	16.5	13.9	24	14.7	11.4
																		25	17.3	12.8	25	9.1	7.6	25	10	8.6	25	14.7	13.7	25	9.1	7.6	25	9.1	7.6	25	12.8	9.8	25	10.4	9.6	25	12.8	10.4
																		26	16.4	11.9	26	17.6	14.8	26	14	11.7	26	16.5	14.2	26	17.6	14.8	26	17.6	14.8	26	11.3	7.9	26	19.1	16.1	26	15.2	11.8
																		27	13.6	10.1	27	11.8	10	27	11.8	10	27	16.6	14.5	27	12.5	11	27	12.5	11	27	11.7	8.3	27	13.4	11.7	27	11.8	9.4
																		28	14.8	10.9		12.7333	10.663		13.1111	11.0259	28	12.4	12.3	28	14.8	12.9	28	14.8	12.9	28	14.5	9.7	28	15.6	13	28	16.6	12.5
																		29	14.1	10.6							29	5.8	5.1	29	10.2	8.4	29	10.2	8.4	29	11.8	8.9	29	11.1	10.2	29	13	10.6
																		30	15.2	11.4								14.1276	12.1379	30	15.5	13.2		12.7759	10.8345	30	15.4	11.4	30	17.8	15.1	30	10.3	8.5
																			16.1233	11.3567											12.8467	10.9133				31	16.9	14.1	31	12.9	11.4	31	17.2	12.8
																																				32	16.8	13.8	32	14.8	12.6	32	14.5	11.1
																																				33	16.2	11	33	10.7	9.7	33	12.2	9.9
																																					14.9242	11.5424	34	18.5	15.6		14.1242	10.9455
																																							35	13.7	11.6
																																								14.9242	11.5424

## Sheet: MAF
Raw data on diameter at breast height (DBH) and tree height (TH) for middle-aged forests（MAF） at each stand density(Red values are averages)
MAF(400 plants per hectare)									MAF600 (plants per hectare)									MAF(800 plants per hectare)									MAF(1000 plants per hectare)									MAF(1200 plants per hectare)
Repeat 1			Repeat 2			Repeat 3			Repeat 1			Repeat 2			Repeat 3			Repeat 1			Repeat 2			Repeat 3			Repeat 1			Repeat 2			Repeat 3			Repeat 1			Repeat 2			Repeat 3
	DBH (cm) TH (m)	TH/m		DBH (cm) TH (m)	TH/m		DBH (cm) TH (m)	TH/m		DBH (cm) TH (m)	TH/m		DBH (cm) TH (m)	TH/m		DBH (cm) TH (m)	TH/m		DBH (cm) TH (m)	TH/m		DBH (cm) TH (m)	TH/m		DBH (cm) TH (m)	TH/m		DBH (cm) TH (m)	TH/m		DBH (cm) TH (m)	TH/m		DBH (cm) TH (m)	TH/m		DBH (cm) TH (m)	TH/m		DBH (cm) TH (m)	TH/m		DBH (cm) TH (m)	TH/m
1	18.1	14.4	1	15.6	10.7	1	13.4	11.7	1	14.6	13.9	1	13.8	11.2	1	14.4	12.7	1	15.4	13.8	1	17.4	19.1	1	17.3	12.5	1	18.4	17.3	1	16.5	19.4	1	19.2	18.2	1	13.3	15.2	1	19.2	16.6	1	18.1	19.2
2	12.4	13.9	2	11.2	13.8	2	14.7	15.2	2	13.5	13.1	2	17.4	12.5	2	15.9	16.8	2	14.2	12.5	2	15.9	12.5	2	16.4	19.1	2	18.2	16.5	2	19.8	14.5	2	15.4	15.6	2	18.2	15.8	2	16.4	15.4	2	16.8	15.7
3	15.8	13.6	3	17.4	15.1	3	12.2	12.5	3	12.1	12.6	3	12.2	18.2	3	16.7	15.1	3	17.9	16.3	3	14.7	16.8	3	15.2	14.7	3	19.7	16.4	3	15.3	17.6	3	18.7	15.2	3	20.6	17.3	3	17.9	16.7	3	17.9	18.8
4	17.3	14.1	4	13.9	14.6	4	16.8	10.4	4	14.2	15.1	4	15.3	14.8	4	17.2	14.9	4	11.8	11.2	4	16.5	13.2	4	19.8	16.3	4	17.5	14.7	4	18.2	16.2	4	17.2	16.5	4	19.2	17.9	4	15.7	18.9	4	19.2	16.8
5	10.5	9.9	5	10.5	11.2	5	11.5	14.3	5	12.1	13	5	11.7	15.9	5	12.3	11.3	5	18.6	15.4	5	18.3	17.4	5	16.9	15.9	5	21.8	17.6	5	13.1	15.7	5	14.9	15.9	5	20.4	16	5	20	17.8	5	15.9	19.6
6	13.5	12.8	6	16.8	9.9	6	15.2	13.9	6	15.7	16.8	6	16.1	10.7	6	13.5	10.5	6	16.7	18.7	6	13.8	18.9	6	18.7	17.8	6	16.2	14.5	6	20.5	20.3	6	20.1	16.3	6	15.3	19.9	6	16.8	14.5	6	21.7	18.1
7	16.2	14.5	7	14.7	12.3	7	10.9	9.8	7	13.6	14	7	14	16.4	7	19.8	15.6	7	13.6	14	7	19.2	11.8	7	15.8	10.6	7	18.7	17.1	7	16.7	18.9	7	16.8	17.8	7	16.7	18.8	7	19.4	20	7	18.7	15.9
8	19.9	15.3	8	12.1	16.4	8	18.3	15.7	8	14.5	15.4	8	18.9	13.3	8	11.4	17.3	8	12.5	10.7	8	12.7	19.6	8	20.2	19.6	8	18.3	17.2	8	14.6	19.7	8	14.2	15.4	8	18	17.3	8	15.1	16.3	8	15.7	17.6
9	16.8	14.6	9	18.2	10.9	9	14.5	11.6	9	10.5	9.6	9	12.9	14.6	9	14.8	13.2	9	15	19.2	9	16.2	14.3	9	16.5	11.9	9	18.4	17.3	9	21.9	16.9	9	19.5	18.5	9	19.1	16.6	9	18.3	17.2	9	20.3	17.4
10	12	10.2	10	9.7	14.2	10	17.1	14.8	10	16.6	15.7	10	19.7	16.8	10	15.7	16.1	10	14.3	11.5	10	13.1	11.7	10	13.7	18.2	10	18	16.9	10	17.8	14.7	10	17.5	15.8	10	22.2	21.5	10	16.2	19.4	10	17.3	16.6
11	8.5	9.3	11	15.8	13.7	11	12.6	12.1	11	19	18.3	11	15.6	12	11	18.5	12.2	11	17.2	13	11	20	15.7	11	14.4	9.7	11	19.7	17.7	11	13.7	14.9	11	13.7	18.7	11	18.8	13.3	11	20.1	15.8	11	21.5	15.2
12	12.2	11.9	12	13.4	11.6	12	10.5	9.4	12	17.8	18	12	13.5	17.5	12	16.9	14.5	12	11.2	12.9	12	14.5	17.2	12	20.9	13.4	12	18.4	17.5	12	19.3	20	12	21.6	17.6	12	12.7	18	12	17.5	16.1	12	16.2	15.4
13	11.8	11.6	13	19	15.7	13	15.9	10.9	13	11.8	10.7	13	11.5	9.6	13	12.6	13.7	13	18.2	16.5	13	21	12.9	13	13.1	12.1	13	17.6	16.7	13	15	18.4	13	18.1	16.9	13	20.2	16.3	13	15.9	18.6	13	19.9	19
14	18.7	15.1	14	11.8	9.8	14	11.8	11.1	14	15.3	14.9	14	16.8	13.9	14	14.2	12.9	14	12.9	17.8	14	15.4	13.6	14	17.6	16.7	14	15.9	16.1	14	22	17.1	14	15.1	17.2	14	17.7	14.1	14	21.2	20.5	14	15.4	16.2
15	13.4	13.6	15	16.5	16.9	15	18.9	13.6	15	13.1	11	15	14.7	15.4	15	19.3	10.9	15	16.5	10.3	15	12.9	16.4	15	14.6	14	15	17.6	16.2	15	18.5	15.8	15	22	17.4	15	18.3	17.9	15	18.7	16.9	15	17.5	16
16	19.2	15.2	16	14.2	12.8	16	16.2	15.5	16	15.8	16.9	16	10.3	18.5	16	17.8	11.7	16	19	17.1	16	17.7	14.1	16	18.3	10.3	16	16.5	16.1	16	16.1	16.4	16	16.3	16	16	18.1	14.9	16	14.8	15.2	16	20.2	18.9
17	17.5	14.4		14.425	13.1	17	13.7	10.2	17	16.1	16.6	17	17.2	10.9	17	10.7	14	17	13.7	18.1	17	11.5	15.8	17	12.8	15.1	17	21.3	18.3	17	12.9	19.2	17	13	18	17	14.5	20	17	20.5	17.4	17	16.6	19.8
18	18.2	14.7					14.3647	12.5118	18	11.3	12.4	18	15.2	16.1	18	18	16.2	18	15.8	14.7	18	19.8	12	18	19.2	11.2	18	16.6	15.9	18	20.7	16.6	18	19.8	15.5	18	16.4	17.3	18	16	19.7	18	18.3	15.6
	15.1111	13.2833							19	11.8	12.9	19	12.6	14.2	19	13.8	15.9	19	10.9	19.9	19	16.8	19.3	19	15.3	17.4	19	21.2	17.8	19	14.4	17.5	19	16.7	17.3	19	18	19.7	19	18.9	19.9	19	22	18.7
									20	12	13	20	18.3	17.8	20	15.2	10.2	20	18.5	12	20	14	11.1	20	11.9	18.7	20	18.9	16.7	20	21.2	15.2	20	14.5	16.6	20	18.6	14.9	20	15.3	14.9	20	19	19.5
									21	14.9	15.2	21	13.9	11.1	21	14.5	12	21	14.7	15.9	21	18.6	15.2	21	21	16.8	21	16.6	15.4	21	17.4	17.9	21	20.3	16.7	21	15.8	16.1	21	21.8	19.8	21	15.5	15.3
									22	19.3	20.7		14.8381	14.3524	22	11.9	17.6	22	16.2	10.5	22	15.1	16.7	22	17.7	12.8	22	16	15.2	22	13.3	20.2	22	17.9	15.3	22	21.9	18.8	22	17.2	17.6	22	20.8	16.7
									23	17.7	16.9				23	17.5	14.4	23	19.3	11.8	23	12.3	12.6	23	14.9	19.8	23	18.5	16.7	23	18.7	18.1	23	12.9	16.4	23	19.5	17	23	15.5	18.4	23	17	18.5
										14.4913	14.6391				24	12.1	15.4	24	12.1	19.5	24	16.1	17.9	24	13.4	10.9	24	19.4	14.8	24	15.7	16.8	24	21.4	18.8	24	15.4	21.6	24	19.8	16	24	15.2	17.9
																15.1958	13.9625		15.2583	14.7208		15.9792	15.2417	25	16.2	13.7	25	18.8	17.7	25	12.3	15.6	25	18.3	17.1	25	18	17.6	25	16.6	20.3	25	21.3	16.4
																									16.472	14.768	26	16.6	15.6	26	20.1	19.8	26	14.7	18.3	26	21.7	18.1	26	14.2	15.6	26	18.5	17.2
																											27	14.4	13.3	27	17.2	14.3	27	19	16.8	27	12.6	18.3	27	21.4	18.2	27	16.4	15.5
																											28	18.4	16.9	28	13.9	18.6	28	16	16.1	28	17.8	19	28	17.1	14.3	28	22.1	17.3
																											29	12.9	8.9	29	22.1	16	29	13.3	17.5	29	17	21.6	29	15	19.2	29	17.8	15.8
																											30	16.9	15.5	30	16.9	17	30	22.1	17.7	30	15.3	19.4	30	18.5	16.5	30	19.4	18
																											31	13.5	14.1		17.1933	17.31	31	15.7	18.1	31	17.6	13.6	31	16.9	18.7	31	15.8	16.1
																											32	16.3	14.7					17.2871	16.9419	32	15.3	20.3	32	22	17	32	20.1	19.7
																											33	16.5	14.9							33	19.1	16.6	33	14.5	17.1	33	17.2	19.4
																												17.6879	16.0061							34	16.2	17.9		17.7091	17.4697	34	21	16.9
																																				35	21.3	17				35	16.1	18.3
																																					17.7371	17.5886					18.3543	17.4

## Sheet: NMF
Raw data on diameter at breast height (DBH) and tree height (TH) for near-mature forests(MF) at each stand density(Red values are averages)
NMF(400 plants per hectare)									NMF(600 plants per hectare)									NMF(800 plants per hectare)									NMF(1000 plants per hectare)									NMF(1200 plants per hectare)
Repeat 1			Repeat 2			Repeat 3			Repeat 1			Repeat 2			Repeat 3			Repeat 1			Repeat 2			Repeat 3			Repeat 1			Repeat 2			Repeat 3			Repeat 1			Repeat 2			Repeat 3
	DBH (cm) TH (m)	TH/m		DBH (cm) TH (m)	TH/m		DBH (cm) TH (m)	TH/m		DBH (cm) TH (m)	TH/m		DBH (cm) TH (m)	TH/m		DBH (cm) TH (m)	TH/m		DBH (cm) TH (m)	TH/m		DBH (cm) TH (m)	TH/m		DBH (cm) TH (m)	TH/m		DBH (cm) TH (m)	TH/m		DBH (cm) TH (m)	TH/m		DBH (cm) TH (m)	TH/m		DBH (cm) TH (m)	TH/m		DBH (cm) TH (m)	TH/m		DBH (cm) TH (m)	TH/m
1	29.6	23.7	1	28.3	24.1	1	29.5	25.2	1	21.5	18.9	1	22.3	18.7	1	25.6	21.9	1	22.4	19.5	1	22.1	19.5	1	21.3	18.9	1	23.1	20.3	1	21.2	19.6	1	20.3	19.6	1	22.4	20.3	1	20.2	19.8	1	19.1	17.8
2	27.1	22.5	2	26.7	22.8	2	28.1	24.5	2	19.8	16.5	2	16.8	14.2	2	22.3	19.8	2	18.7	16.2	2	19.7	17.8	2	18.5	16.7	2	19.8	17.6	2	15.9	15.1	2	18.5	18.2	2	15.7	14.5	2	15.7	14.6	2	15.4	14.6
3	25.4	21.8	3	24.5	20.6	3	26.7	23.8	3	22.7	19.8	3	20.5	17.9	3	20.7	18.2	3	21.5	18.8	3	14.3	13.6	3	15.2	14.1	3	21.5	18.9	3	19.7	17.8	3	16.7	16.3	3	18.9	17.6	3	18.9	18.1	3	18.3	17.4
4	23.9	20.6	4	22.9	18.9	4	25.2	22.9	4	18.6	15.9	4	25.2	21.3	4	26.8	22.6	4	25.3	22.1	4	23.5	20.3	4	22.6	19.8	4	16.4	15.8	4	22.4	20.3	4	21.2	19.8	4	24.2	22.3	4	21.6	20.5	4	21.2	19.9
5	21.2	19.4	5	20.8	17.7	5	23.6	21.7	5	25.3	22.1	5	18.7	16.1	5	19.2	16.7	5	16.8	15.1	5	18.9	17.1	5	19.8	17.7	5	22.7	20.1	5	17.6	16.4	5	19.8	18.6	5	20.3	18.7	5	17.8	16.9	5	17.9	16.8
6	18.7	18.3	6	18.7	16.5	6	22.3	20.6	6	16.9	14.7	6	23.1	20.5	6	27.5	23.5	6	23.9	20.9	6	25.2	21.7	6	23.7	20.5	6	18.2	16.5	6	20.8	18.9	6	17.1	16.8	6	26.1	23.8	6	22.4	21.2	6	22.6	21.4
7	17.3	17.1	7	16.9	15.2	7	20.8	19.5	7	23.2	20.3	7	15.9	14.1	7	15.9	14.3	7	14.5	13.7	7	15.6	14.8	7	16.4	15.2	7	24.3	21.4	7	14.5	14.2	7	22.4	20.5	7	16.2	15.1	7	14.2	13.7	7	13.8	12.9
8	15.8	15.9	8	15.5	14.1	8	18.9	17.9	8	20.1	17.8	8	21.7	18.8	8	24.4	20.7	8	26.2	22.9	8	20.4	18.2	8	20.1	18.3	8	15.7	14.2	8	23.1	21.5	8	15.9	15.6	8	21.5	19.8	8	19.5	18.7	8	20.7	18.6
9	14.6	14.7	9	17.8	13.8	9	17.6	16.8	9	26.5	23.5	9	24.8	20.9	9	18.1	15.8	9	19.3	17.2	9	24.8	21.2	9	25.2	21.6	9	20.9	18.6	9	18.2	16.8	9	23.1	21.2	9	14.8	13.9	9	13.8	12.9	9	14.6	13.8
10	16.9	13.5	10	19.2	15.9	10	26.4	15.7	10	17.4	15.2	10	19.2	16.5	10	21.6	18.9	10	24.7	21.4	10	16.7	15.6	10	17.2	16.1	10	22.1	19.7	10	22.7	20.6	10	18.3	17.8	10	23.7	21.5	10	23.1	22.5	10	23.4	22.1
11	19.4	22.2	11	21.6	16.3	11	24.9	18.2	11	24.8	21.6	11	26.5	22.3	11	28.2	24.1	11	15.6	14.2	11	21.3	18.9	11	24.8	20.8	11	17.5	16.3	11	16.3	15.5	11	22.7	20.9	11	19.1	18.1	11	16.9	16.3	11	16.2	15.3
12	20.8	20.1	12	23.8	18.2	12	23.2	16.3	12	18.9	16.4	12	17.6	15.2	12	16.7	15.2	12	21.8	19.1	12	13.9	13.2	12	14.9	13.7	12	24.7	21.9	12	21.9	20.1	12	16.5	16.1	12	25.6	23.4	12	20.7	20.1	12	24.1	22.9
13	22.3	18.9	13	25.4	20.3	13	21.7	17.4	13	27.6	24.2	13	22.8	19.7	13	23.8	20.6	13	27.1	23.8	13	22.6	20.1	13	21.8	19.3	13	16.2	15.4	13	14.8	14.1	13	24.2	22.3	13	13.6	12.7	13	12.6	12.3	13	13.4	12.6
14	24.7	17.7	14	27.1	21.7	14	19.8	19.1	14	20.7	18.1	14	20.3	17.6	14	17.5	15.6	14	17.9	15.9	14	17.8	16.5	14	18.7	17.2	14	23.9	20.8	14	24.2	22.4	14	17.8	17.2	14	24.9	22.8	14	22.3	21.6	14	22.3	20.7
15	26.2	16.6	15	15.9	23.5	15	18.4	15.5	15	22.3	19.5	15	16.5	14.8	15	22.9	20.1	15	23.5	20.6	15	25.1	21.8	15	26.1	21.9	15	18.6	17.1	15	18.6	17.2	15	21.4	19.6	15	17.3	16.4	15	18.1	17.5	15	18.7	17.6
16	28.5	15.4	16	18.2	14.8	16	30	14.8	16	19.2	16.8	16	23.7	20.1	16	26.1	22.3	16	13.8	13.1	16	14.6	13.9	16	16.8	15.7	16	21.2	18.5	16	23.4	21.6	16	19.2	18.5	16	22.1	20.6	16	21.2	20.4	16	21.8	20.2
17	30	14.2	17	26.3	25	17	16.9	26	17	23.8	20.9	17	18.9	16.4	17	14.8	13.5	17	22.6	19.8	17	23.2	20.7	17	23.3	20.1	17	19.3	17.9	17	15.7	15.3	17	23.6	21.8	17	12.9	12.1	17	15.3	14.7	17	15.9	15.1
18	14.2	24		21.7412	18.7882		23.1765	19.7588	18	21.1	18.5	18	21.1	18.2	18	27.3	23.7	18	25.9	22.5	18	18.5	16.9	18	19.2	17.5	18	22.8	20.3	18	19.5	18.1	18	15.3	14.9	18	23.4	21.3	18	23.7	22.9	18	23.8	22.6
	22.0333	18.7							19	25.7	22.6	19	27.2	23.5	19	19.7	17.6	19	16.2	14.7	19	24.5	21.4	19	25.4	22.3	19	15.9	14.7	19	22.1	20.4	19	22.1	20.4	19	18.7	17.6	19	16.7	16.1	19	14.5	13.7
									20	17.8	15.6	20	14.8	13.7	20	24.9	21.4	20	20.7	18.4	20	15.2	14.6	20	15.7	14.6	20	24.1	21.1	20	16.9	16.2	20	16.7	15.9	20	24.7	22.8	20	19.9	19.2	20	20.5	18.9
										21.695	18.945	21	19.8	17.2		22.2	19.325	21	26.5	23.1	21	20.9	18.7	21	22.1	19.6	21	17.8	16.4	21	20.3	18.5	21	24.5	22.6	21	14.5	13.6	21	12.8	12.1	21	12.9	12.1
													20.8286	17.9857				22	14.9	13.9	22	13.7	13.1	22	14.5	13.9	22	20.5	18.9	22	14.7	14.3	22	14.8	14.4	22	20.8	19.7	22	24.2	23.4	22	24.5	23.2
																		23	19.8	17.3	23	22.8	20.2	23	20.9	18.7	23	23.5	20.8	23	23.8	22.1	23	21.9	20.1	23	25.3	23.3	23	17.6	16.9	23	16.8	15.9
																			20.8522	18.4435	24	17.6	16.3	24	17.9	16.3	24	14.6	13.8	24	17.4	16.5	24	18.4	17.9	24	16.1	15.2	24	20.4	19.6	24	22.9	21.7
																					25	21.7	19.3		20.0875	17.9375		20.2208	18.2083	25	24.6	22.8	25	24.9	23.2	25	21.6	20.2	25	13.9	13.3	25	14.7	13.8
																						19.784	17.816							26	13.9	13.8	26	14.2	14.1	26	13.4	12.7	26	22.1	21.2	26	19.2	17.9
																														27	22.9	21.2	27	23.8	22.1	27	22.8	20.9	27	16.2	15.7	27	13.3	12.5
																															19.5222	18.1963		19.8259	18.7556	28	19.4	18.4	28	24.5	23.7	28	23.1	22.1
																																				29	24.6	22.5	29	14.7	13.9	29	17.6	16.8
																																				30	12.6	11.9	30	18.5	17.8	30	21.5	20.3
																																				31	23.1	21.6	31	23.5	22.7	31	15.2	14.5
																																					20.0097	18.5581		18.8065	18.0742	32	18.9	17.4
																																										33	24.3	23.1
																																											18.8818	17.7636

## Sheet: MF
Raw data on diameter at breast height (DBH) and tree height (TH) for mature forests(MF) at each stand density(Red values are averages)
MF(400 plants per hectare)									MF(600 plants per hectare)									MF(800 plants per hectare)									MF(1000 plants per hectare)									MF(1200 plants per hectare)
Repeat 1			Repeat 2			Repeat 3			Repeat 1			Repeat 2			Repeat 3			Repeat 1			Repeat 2			Repeat 3			Repeat 1			Repeat 2			Repeat 3			Repeat 1			Repeat 2			Repeat 3
	DBH (cm) TH (m)	TH/m		DBH (cm) TH (m)	TH/m		DBH (cm) TH (m)	TH/m		DBH (cm) TH (m)	TH/m		DBH (cm) TH (m)	TH/m		DBH (cm) TH (m)	TH/m		DBH (cm) TH (m)	TH/m		DBH (cm) TH (m)	TH/m		DBH (cm) TH (m)	TH/m		DBH (cm) TH (m)	TH/m		DBH (cm) TH (m)	TH/m		DBH (cm) TH (m)	TH/m		DBH (cm) TH (m)	TH/m		DBH (cm) TH (m)	TH/m		DBH (cm) TH (m)	TH/m
1	24.6	20	1	25.8	21.7	1	21.5	19.8	1	25.1	16.5	1	18.7	17.3	1	20.5	18.7	1	25.1	18.9	1	26.1	18.7	1	20	16.9	1	28.2	23.1	1	25.2	19.5	1	27.2	21.3	1	21.5	17.8	1	22.6	18.7	1	28.7	24.1
2	25.5	23.7	2	20.1	19.6	2	24.2	20.6	2	21.3	16	2	22.9	19.5	2	22.8	19.8	2	27.8	19.2	2	24.7	17.2	2	19.1	16.5	2	19.8	16.7	2	18.7	17.2	2	18.9	17.5	2	22.7	18.2	2	19.3	15.4	2	26.2	22.3
3	16	16.8	3	26.5	22.9	3	19.7	18.5	3	24.7	15.7	3	19.3	18.2	3	19.3	17.9	3	25.7	19.3	3	22	17	3	19.9	17.2	3	31.4	22.8	3	28.1	22	3	25.7	20.8	3	20.3	16.5	3	25.7	20.2	3	23.6	18.7
4	23	18.1	4	24	20.8	4	27.3	21.9	4	31.5	23.3	4	25.1	21	4	24.5	20.9	4	26.6	20.4	4	19.1	15.9	4	20.6	17.4	4	22.5	18.9	4	20.6	18.6	4	20.3	18.7	4	19.8	15.7	4	16.8	14.5	4	21.9	19.4
5	20.6	17.7	5	18.7	17.8	5	20.8	19.3	5	22.5	16	5	21.2	18.9	5	21.7	19.6	5	22.9	16.8	5	22.7	16.9	5	25.4	18.8	5	26.3	20.5	5	24.3	19.8	5	23.6	19.5	5	18.9	15.2	5	21.5	16.8	5	18.2	16.5
6	24.1	19.3	6	27.2	23.1	6	29.8	22.5	6	18.6	15.6	6	26.4	21.6	6	25.6	21.3	6	25.6	18.9	6	29.2	20.6	6	22.7	18.2	6	20.2	17.3	6	21.8	18.3	6	21.8	18.8	6	16.2	14.5	6	29	22.6	6	27.4	23.2
7	24.7	21	7	19.6	18.4	7	16.9	15.8	7	29.6	19.7	7	17.8	16.7	7	18.6	17.2	7	24	18.7	7	18.1	16.4	7	25.1	18.5	7	27.8	22.1	7	26.9	21.7	7	28.5	22.1	7	23.1	19.3	7	17.9	14.6	7	24.9	22
8	28.6	24.4	8	23.2	20.1	8	26.1	21.2	8	26.1	22.4	8	24.8	20.5	8	23.8	20.4	8	18.9	17.3	8	30	22.8	8	24.7	18.3	8	21.7	19.2	8	23.1	19.2	8	22.1	19.8	8	17.6	15.1	8	24.2	19.3	8	19.5	18.6
9	25.3	22.6	9	29.4	24.9	9	22.3	20.1	9	23.5	16.3	9	20.7	18.6	9	20.9	18.8	9	23.7	17.9	9	22.2	17.4	9	21.3	17.5	9	17.2	15.9	9	17.6	16.4	9	17.6	16.7	9	19.5	15.8	9	18.5	15.7	9	26.8	24.9
10	26.1	23.2	10	22.9	20.7	10	28.5	22.3	10	19.4	15.8	10	27.7	22.3	10	26.7	22.1	10	16.3	15.2	10	29.5	18.8	10	30.9	21.4	10	30.3	23.8	10	29.8	23.8	10	29.4	22.7	10	22.2	18.7	10	26.8	21.4	10	16.7	15.5
11	23.9	21.5	11	16.8	16.2	11	23.7	20.9	11	21.8	15	11	23.6	20.2	11	22.3	19.9	11	25.1	19.1	11	26.7	17.5	11	21.3	17.5	11	23.9	20.4	11	22.4	18.8	11	24.8	20.4	11	18.3	14.9	11	20.1	16.2	11	22.8	19.8
12	21.8	20.2	12	30	25.6	12	17.6	16.4	12	24.1	15.6	12	17.1	16	12	17.2	16.3	12	19.7	18.4	12	18.7	16.9	12	25.4	18.4	12	18.6	16.2	12	19.2	17.7	12	19.4	17.9	12	20.9	16.8	12	27.5	22.3	12	28.2	24.3
13	25	23.1	13	21.3	19.3	13	30	22	13	24.8	16.7	13	28.9	23	13	28.3	23.4	13	30.6	21.5	13	26.5	18.1	13	29.2	19.6	13	29.2	22.6	13	27.3	20.5	13	26.7	21.1	13	16.8	14.2	13	16.4	14.2	13	20.3	17.2
14	22.5	19.6	14	28.1	23.7	14	18.2	17.2	14	26.6	20.5	14	18.5	17.7	14	19.9	18.1	14	29.9	21	14	29.5	19.7	14	18.9	16.2	14	22.1	19.5	14	30	23	14	30	23.4	14	24.5	20.2	14	23.8	18.9	14	17.9	16.8
15	25.3	21.9	15	26.3	22	15	25.6	21.7	15	24.2	15	15	24.5	20.9	15	24.2	20.7	15	28.1	20.6	15	31.3	23.5	15	23	17.7	15	25.5	21.3	15	18.9	17.5	15	18.5	17.2	15	18.7	16.3	15	28.3	23.6	15	25.6	23.7
16	26.2	24.7	16	17.4	16.8	16	22	20.6	16	26.3	20.6	16	22.3	19.8	16	22	19.2	16	17.6	15.4	16	31.2	23	16	19.7	16.4	16	18.8	17.1	16	29.6	22.2	16	28.9	22.3	16	21.4	18.1	16	18.3	15.6	16	29.3	24.8
	23.95	21.1125	17	24.7	21.4	17	24.9	21.1	17	27.3	21	17	29.3	23.2	17	29.5	24.6	17	14.7	15.1	17	20.5	16.7	17	30.2	20.8	17	32	24	17	16.7	15.6	17	16.8	15.6	17	15.9	14.8	17	30	24.6	17	18.4	16.7
			18	22	20.2		23.4765	20.1118	18	25.1	19.8	18	19.9	18.3	18	18.3	16.8	18	18.1	17.9	18	23.8	18.2	18	19.6	16.7	18	20.8	18.7	18	23.8	19.6	18	23.8	20	18	23.7	19.8	18	14.7	14.4	18	21.4	19.5
				23.5556	20.8444				19	22.8	16.7	19	21.8	19.1	19	21.8	19.3	19	21.3	18.1	19	27.9	19	19	21.5	17.1	19	24.7	20.9	19	26.4	20.9	19	27.4	21.3	19	20.2	16.6	19	19.7	16.8	19	27.1	23.8
									20	29.1	22.4	20	25.8	21.3	20	30.1	24.9	20	24	18.7	20	22.6	16.5	20	22.6	17.5	20	16.7	15.8	20	21.1	18.1	20	22.3	19.2	20	17.8	15.5	20	27.9	22.7	20	16.8	15.7
										24.72	18.03	21	17.4	16.4		22.9	19.995	21	28.9	19.6	21	20.8	15.7	21	20.4	17.1	21	31.1	23.7	21	28.7	21.3	21	29.8	23.1	21	22.9	18.9	21	22.1	17.9	21	29.7	24.9
													22.5571	19.5476				22	32.1	21.7	22	28.2	18.4	22	24.9	18.2	22	23.2	19.8	22	24.9	20.1	22	26.9	20.9	22	19.3	16.2	22	28.5	23.2	22	22.3	20.1
																		23	21.9	17.9	23	32.7	21.7	23	18.7	15.6	23	19.1	17.6	23	17.3	16.7	23	19.7	17.8	23	16.5	14.7	23	15.8	14.7	23	19.2	17.9
																		24	21.4	17.7	24	24.1	17.4	24	21.3	17.3	24	28.3	22.9	24	27.5	21.9	24	30	23.3	24	24	20.5	24	24.9	20.1	24	28.9	25
																		25	20.6	17.6	25	20.4	17	25	31.6	23.8	25	21.9	18.4	25	22.9	18.9	25	21.4	19.1	25	21.2	17.4	25	21.3	17.3	25	25.4	22.8
																		26	22.8	18	26	18.5	16.9	26	19.3	16.9	26	28.9	23.6	26	30.2	23.3	26	28.1	21.6	26	18.5	15.6	26	29.7	24.4	26	17.3	16.3
																		27	22.4	18	27	21.2	18	27	18.6	17	27	17.6	16.1	27	19.5	17.8	27	19.2	17.7	27	15.5	14.4	27	17.1	14.8	27	24.2	21.7
																		28	24.8	18.6	28	30.5	19.7	28	30.8	20.5	28	30.7	23.2	28	16.9	15.9	28	16.9	15.9	28	23.5	19.7	28	25.6	20.8	28	20.7	18.9
																		29	16.2	17.5	29	16.7	15.2	29	18.6	16.4	29	25.2	20.3	29	25.8	20.6	29	24.6	20.6	29	20.8	16.9	29	30	24.5	29	26.5	23.6
																		30	18.3	18.1	30	24.3	18.1	30	32.1	22.1	30	23.8	20.1		23.6276	19.5483		23.8034	19.8724	30	17.2	15.3	30	16.2	14.4	30	16.4	15.8
																		31	19	18.4	31	27	19.2	31	25.6	18.5	31	16.9	15.7							31	22.1	18.5	31	22.2	18.2	31	29.2	25
																		32	29.5	20.4	32	20.4	16.6	32	25.6	18		24.0129	19.9419							32	19.1	16.1	32	28.7	23.6	32	18.7	17.5
																		33	26	18.1	33	24.7	17.8	33	32.1	20.7										33	16.3	14.6	33	20.5	16.7		23.1313	20.5312
																			23.3212	18.4848	34	18.2	16.7	34	16.4	15											19.9061	16.7515		22.7758	18.7606
																					35	25.3	17.8	35	20.7	17.3
																						24.4371	18.2		23.3657	18.0857

## Sheet: OMF
Raw data on diameter at breast height (DBH) and tree height (TH) for over-mature forests（OMF） at each stand density(Red values are averages)
OMF(400 plants per hectare)									OMF(600 plants per hectare)									OMF(800 plants per hectare)									OMF(1000 plants per hectare)									OMF(1200 plants per hectare)
Repeat 1			Repeat 2			Repeat 3			Repeat 1			Repeat 2			Repeat 3			Repeat 1			Repeat 2			Repeat 3			Repeat 1			Repeat 2			Repeat 3			Repeat 1			Repeat 2			Repeat 3
	DBH (cm) TH (m)	TH/m		DBH (cm) TH (m)	TH/m		DBH (cm) TH (m)	TH/m		DBH (cm) TH (m)	TH/m		DBH (cm) TH (m)	TH/m		DBH (cm) TH (m)	TH/m		DBH (cm) TH (m)	TH/m		DBH (cm) TH (m)	TH/m		DBH (cm) TH (m)	TH/m		DBH (cm) TH (m)	TH/m		DBH (cm) TH (m)	TH/m		DBH (cm) TH (m)	TH/m		DBH (cm) TH (m)	TH/m		DBH (cm) TH (m)	TH/m		DBH (cm) TH (m)	TH/m
1	20.2	17.8	1	25.6	20.4	1	19.2	14.5	1	18.3	14.2	1	14.2	13.5	1	12.3	9.7	1	14.5	12.7	1	12.5	9.7	1	14.2	11.6	1	15.6	14.7	1	13.2	11.1	1	23.2	19.8	1	12.5	10.7	1	15.6	14.7	1	9.2	7.8
2	22.8	19.4	2	31.2	23.8	2	28.1	21.3	2	23.8	18.1	2	19.8	18.7	2	16.8	12.9	2	17.9	15.3	2	15.8	12.6	2	17.9	14.8	2	19.8	18.2	2	17.9	15.3	2	27.5	22.7	2	14.8	12.3	2	18.9	17.2	2	11.7	10.2
3	25.5	21.2	3	22.3	18.5	3	16.8	12.2	3	16.5	13.5	3	12.5	12.8	3	10.5	8.3	3	13.2	11.5	3	11.2	8.9	3	12.5	10.2	3	14.2	13.1	3	12.5	10.8	3	20.4	18.2	3	11.2	9.8	3	14.2	13.1	3	8.5	7.2
4	18.7	16.5	4	29.8	22.1	4	25.7	18.5	4	27.2	20.9	4	21.3	19.6	4	18.2	14.5	4	20.1	17.8	4	17.3	14.2	4	20.1	18.2	4	21.5	20.4	4	18.2	16.7	4	30.1	24.9	4	15.3	12.9	4	20.1	19.8	4	12.3	10.8
5	31	23.8	5	19.7	17.2	5	22.4	16.8	5	15.7	12.1	5	16.7	15.9	5	14.6	11.2	5	16.4	14.6	5	13.6	10.8	5	16.4	13.5	5	17.6	16.9	5	16.4	14.5	5	25.7	21.5	5	13.6	11.6	5	16.4	15.5	5	10.6	9.2
6	29.1	22.3	6	35.5	25.5	6	30.2	22.7	6	30.1	23.5	6	23.1	21.2	6	21	15.8	6	22.3	19.6	6	18.7	15.4	6	22.3	20.5	6	23.2	22.8	6	20.3	18.6	6	32.6	25.8	6	16.7	14.2	6	22.3	21.2	6	13.5	12.1
7	23.6	20.1	7	27.6	21.7	7	18.5	14.2	7	21.4	16.7	7	13.8	14.3	7	11.8	9.4	7	12.8	11.2	7	10.9	9.1	7	13.8	11.2	7	16.1	15.2	7	11.8	10.2	7	22.3	19.2	7	12.1	10.2	7	15.1	14.2	7	9.8	8.3
8	27.9	24.7	8	33.1	24.3	8	27.3	20.6	8	25.7	19.8	8	18.4	17.2	8	17.4	13.6	8	18.7	16.5	8	16.2	13.5	8	18.7	15.6	8	20.7	19.5	8	15.7	13.6	8	28.9	23.4	8	14.3	12.1	8	19.7	18.5	8	12.9	11.1
9	19.4	18.3	9	20.5	16.8	9	21.9	16.4	9	17.2	14.8	9	11.6	12.4	9	9.6	7.8	9	11.5	10.3	9	9.5	8.3	9	11.5	10.3	9	13.9	13.4	9	10.5	9.1	9	21.1	18.6	9	10.5	9.1	9	14.9	14.4	9	8.7	7.6
10	33.2	25	10	30.4	23.4	10	32.6	24.1	10	29.5	22.3	10	25	23.8	10	25.1	18.2	10	24	20.1	10	19.1	16.1	10	19	17.4	10	24	23.2	10	19	17.2	10	34.2	26.2	10	17.2	15.3	10	23	22.1	10	14.2	12.6
11	26.8	22.8	11	26.2	20.9	11	23.8	17.9	11	19.8	15.9	11	17.9	16.7	11	15.9	12.3	11	15.7	13.8	11	14.7	11.7	11	15.7	12.9	11	18.4	17.6	11	14.7	12.9	11	26.8	22.1	11	13.9	11.9	11	17.4	16.9	11	11	9.6
12	21.3	18.9	12	23.9	19.6	12	15.7	11.8	12	14.9	11.7	12	12.1	13.1	12	10.1	8.8	12	10.9	9.8	12	10.1	8.8	12	10.9	9.8	12	12.8	12.3	12	11.1	9.8	12	19.9	17.8	12	9.8	8.5	12	14.8	13.9	12	8.2	7
13	34.5	24.2	13	34.8	25.1	13	31.4	23.2	13	31.8	24.2	13	24.6	22.5	13	23.6	16.7	13	23.2	19.2	13	18.2	14.9	13	20.2	19.1	13	22.6	21.1	13	21.6	19.5	13	35.4	26.9	13	15.6	13.5	13	22.6	20.9	13	13.8	11.8
14	28.7	23.1	14	28.1	22.2	14	26.5	19.7	14	22.6	17.5	14	20.5	19.1	14	19.5	14.1	14	19.6	16.9	14	16.9	13.2	14	16.9	14.2	14	19.1	17.9	14	16.9	14.2	14	29.5	24.1	14	13.1	11.2	14	18.1	17.5	14	11.5	10
15	30.4	24.5	15	32.7	24.8	15	20.3	15.6	15	26.3	20.1	15	22.8	20.7	15	20.9	15.2	15	21.9	18.7	15	17.8	14.8	15	17.8	14.1	15	20.3	19.8	15	17.8	15.8	15	31	24.7	15	14.6	12.7	15	19.3	18.8	15	11	9.4
	26.2067	21.5067		28.0933	21.7533		24.0267	17.9667	16	20.5	16.2	16	15.3	14.8	16	13.2	10.5	16	14.2	12.5	16	11.8	9.5	16	12.2	10.8	16	14.9	14.2	16	12.2	10.9	16	24.2	20.4	16	11.9	10.3	16	15.9	15.2	16	9.2	7.9
									17	24	18.7	17	19.2	18.3	17	16	12.6	17	17	14.9	17	14.5	11.3	17	15	12.5	17	17.3	16.4	17	15	13.1	17	28	23.2	17	15	13.1	17	17.3	16.4	17	10.8	9
										22.6647	17.6588	18	14.9	15.2		16.2647	12.4471	18	13.6	11.9	18	12.6	10.7	18	13.6	11.9	18	15.7	15.8	18	13.6	11.9	18	23.6	20.1	18	12.6	10.8	18	16.7	15.8	18	8.9	7.8
													17.9833	17.2111				19	25.3	20.8	19	19.6	16.7	19	21.6	19.8	19	23.9	22.6	19	20.6	18.9	19	32.8	25.3	19	16.8	14.8	19	23.9	22.6	19	14.1	12.3
																		20	16.9	14.3	20	15.3	12.1	20	15.3	12.1	20	16.4	15.7	20	15.3	13.2	20	26.5	21.9	20	13.5	11.7	20	16.4	15.7	20	10.4	8.7
																		21	19.4	16.2		14.815	12.115		16.28	14.025	21	18.9	18.1	21	18.9	16.8	21	30.4	24.5	21	15.9	13.8	21	18.9	17.7	21	12.3	10.6
																			17.5762	15.1714							22	15.3	14.5	22	14.3	12.5	22	25.3	21.1	22	12.4	10.5	22	14.3	13.5	22	9.9	8.4
																											23	22.1	20.9	23	22.1	20.2	23	33.7	26	23	18.1	16.2	23	22.1	20.2	23	13.2	11.5
																											24	17.8	17.3	24	17.8	15.6	24	27.8	22.8	24	14.7	12.8	24	17.8	17.3	24	11.7	10.2
																												18.4208	17.5667		16.1417	14.2667	25	22.9	19.5	25	11.6	10	25	15.9	14.5	25	9.6	8.1
																																		27.352	22.428	26	17.6	15.7	26	23	22.1	26	14	12.2
																																				27	12.9	11	27	18.5	17.9	27	10.5	8.9
																																				28	14.5	12.6	28	20.2	19.1	28	12.2	10.5
																																				29	10.8	9.3	29	14.3	13.6	29	8.8	7.5
																																				30	16.2	14.3	30	21.2	20.5		11.1207	9.59655
																																				31	13.3	11.4	31	15.3	14.6
																																					13.9677	12.0742	32	17.6	16.8
																																							33	15.8	14.9
																																								18.1061	17.1848

## Sheet: SOC
	Raw data on soil carbon content at each age group and each stand density
Repeat 1	YF	0-20cm	20-40cm	40-60cm	average value	MAF	0-20cm	20-40cm	40-60cm	average value	NMF	0-20cm	20-40cm	40-60cm	average value	MF	0-20cm	20-40cm	40-60cm	average value	OMF	0-20cm	20-40cm	40-60cm	average value
	400 plants per hectare	2.871	2.376	1.386	2.211	400 plants per hectare	4.125	3.3	1.848	3.091	400 plants per hectare	5.28	4.554	3.96	4.598	400 plants per hectare	11.715	11.385	6.006	9.702	400 plants per hectare	8.58	5.808	3.63	6.006
	600 plants per hectare	3.069	3.069	0.924	2.354	600 plants per hectare	4.29	3.63	2.31	3.41	600 plants per hectare	5.61	4.62	3.795	4.675	600 plants per hectare	21.45	11.418	7.26	13.376	600 plants per hectare	11.154	6.93	6.105	8.063
	800 plants per hectare	5.346	4.191	1.584	3.707	800 plants per hectare	4.785	4.719	2.805	4.103	800 plants per hectare	6.765	5.61	4.884	5.753	800 plants per hectare	32.835	22.605	10.23	21.89	800 plants per hectare	6.6	4.62	6.105	5.775
	1000 plants per hectare	5.511	4.554	3.795	4.62	1000 plants per hectare	6.93	6.534	3.168	5.544	1000 plants per hectare	6.93	5.445	5.115	5.83	1000 plants per hectare	10.89	5.28	4.554	6.908	1000 plants per hectare	17.886	15.015	10.56	14.487
	1200 plants per hectare	5.544	4.62	4.158	4.774	1200 plants per hectare	9.042	7.26	4.125	6.809	1200 plants per hectare	7.458	6.435	6.138	6.677	1200 plants per hectare	14.025	6.765	4.785	8.525	1200 plants per hectare	9.009	7.293	5.445	7.249
Repeat 2	YF	0-20cm	20-40cm	40-60cm	average value	MAF	0-20cm	20-40cm	40-60cm	average value	NMF	0-20cm	20-40cm	40-60cm	average value	MF	0-20cm	20-40cm	40-60cm	average value	OMF	0-20cm	20-40cm	40-60cm	average value
	400 plants per hectare	2.97	2.475	1.32	2.255	400 plants per hectare	4.62	3.96	1.584	3.388	400 plants per hectare	4.62	4.125	3.96	4.235	400 plants per hectare	12.672	5.28	6.105	8.019	400 plants per hectare	8.745	6.138	3.696	6.193
	600 plants per hectare	3.3	3.135	0.825	2.42	600 plants per hectare	4.455	3.3	2.376	3.377	600 plants per hectare	5.742	4.785	4.158	4.895	600 plants per hectare	21.285	11.55	7.524	13.453	600 plants per hectare	11.55	7.095	6.468	8.371
	800 plants per hectare	5.28	3.96	1.65	3.63	800 plants per hectare	5.115	4.785	2.64	4.18	800 plants per hectare	6.369	5.676	5.115	5.72	800 plants per hectare	32.439	22.737	9.9	21.692	800 plants per hectare	6.534	4.686	5.346	5.522
	1000 plants per hectare	5.775	4.455	3.96	4.73	1000 plants per hectare	7.425	6.93	3.3	5.885	1000 plants per hectare	7.26	5.61	5.28	6.05	1000 plants per hectare	10.824	4.62	4.752	6.732	1000 plants per hectare	17.82	15.246	10.23	14.432
	1200 plants per hectare	6.105	4.62	4.29	5.005	1200 plants per hectare	9.24	7.425	4.29	6.985	1200 plants per hectare	7.26	6.6	6.435	6.765	1200 plants per hectare	13.893	6.6	4.95	8.481	1200 plants per hectare	8.91	7.26	5.61	7.26
Repeat 3	YF	0-20cm	20-40cm	40-60cm	average value	MAF	0-20cm	20-40cm	40-60cm	average value	NMF	0-20cm	20-40cm	40-60cm	average value	MF	0-20cm	20-40cm	40-60cm	average value	OMF	0-20cm	20-40cm	40-60cm	average value
	400 plants per hectare	3.102	2.64	1.485	2.409	400 plants per hectare	4.422	3.63	1.65	3.234	400 plants per hectare	5.94	4.752	4.29	4.994	400 plants per hectare	10.56	9.768	5.94	8.756	400 plants per hectare	8.745	6.072	4.125	6.314
	600 plants per hectare	3.036	3.102	0.924	2.354	600 plants per hectare	4.455	3.135	2.442	3.344	600 plants per hectare	6.105	4.62	4.29	5.005	600 plants per hectare	21.384	11.385	7.392	13.387	600 plants per hectare	11.22	7.26	5.115	7.865
	800 plants per hectare	5.016	3.894	1.551	3.487	800 plants per hectare	4.884	4.62	2.97	4.158	800 plants per hectare	6.27	5.742	5.28	5.764	800 plants per hectare	32.67	22.77	10.23	21.89	800 plants per hectare	6.27	4.785	5.544	5.533
	1000 plants per hectare	4.785	4.554	3.894	4.411	1000 plants per hectare	7.26	6.6	3.135	5.665	1000 plants per hectare	6.6	5.28	5.214	5.698	1000 plants per hectare	10.956	4.95	4.95	6.952	1000 plants per hectare	17.985	15.345	10.692	14.674
	1200 plants per hectare	5.742	4.455	3.96	4.719	1200 plants per hectare	9.174	7.425	3.795	6.798	1200 plants per hectare	7.194	6.204	6.402	6.6	1200 plants per hectare	14.256	6.93	4.884	8.69	1200 plants per hectare	9.075	7.26	5.544	7.293
	0-20, 20-40, and 40-60 refer to soil depths with 3 replications each
	All data Unit are g kg-1

## Sheet: SMC
	Raw data on soil moisture content at each age group and each stand density
	YF（400 plants per hectare）	fresh weight（g）	dry weight（g）	moisture content	MAF（400 plants per hectare）	fresh weight（g）	dry weight（g）	moisture content	NMF（400 plants per hectare）	fresh weight（g）	dry weight（g）	moisture content	MF（400 plants per hectare）	fresh weight（g）	dry weight（g）	moisture content	OMF（400 plants per hectare）	fresh weight（g）	dry weight（g）	moisture content
Repeat 1	0-20	152.7	148	0.0307793	0-20	437.4	429	0.0192044	0-20	432.3	429.4	0.0067083	0-20	154.1	139.3	0.0960415	0-20	801	771	0.0374532
		164.9	160.2	0.0285021		437	427	0.0228833		433.5	430	0.00807382		132	126.5	0.0416667		805	773	0.0397516
		154	148.9	0.0331169		441.2	432.5	0.0197189		437	431	0.01373		142.5	137.34	0.0362105		803	771	0.0398506
Repeat 2	20-40	155.9	150	0.0378448	20-40	460.5	433.5	0.0586319	20-40	488.6	472.3	0.0333606	20-40	155.2	149.65	0.0357603	20-40	889	850	0.0438695
		174.2	168.34	0.0336395		466.5	435.8	0.0658092		486.2	470.6	0.0320856		147.9	143.9	0.0270453		887	849	0.042841
		160.5	154	0.0404984		460	432.2	0.0604348		486.5	471.2	0.0314491		163.7	158.1	0.0342089		886	848	0.0428894
Repeat 3	40-60	157.8	147.7	0.0640051	40-60	473.6	458.3	0.0323057	40-60	421.8	405.4	0.038881	40-60	154.5	145.6	0.0576052	40-60	860	847	0.0151163
		169.1	163.2	0.0348906		474	459	0.0316456		424	406.9	0.0403302		151.1	144.14	0.0460622		858	846	0.013986
		157.8	147.7	0.0640051		475.6	461.3	0.0300673		422	405.5	0.0390995		155.4	150	0.034749		862	848	0.0162413
	YF（600 plants per hectare）				MAF（600 plants per hectare）				NMF（600 plants per hectare）				MF（600 plants per hectare）				OMF（600 plants per hectare）
Repeat 1	0-20	492.4	464.9	0.0558489	0-20	483.9	470.3	0.028105	0-20	441.5	427.72	0.0312118	0-20	144.9	141.3	0.0248447	0-20	796	777	0.0238693
		494	465.7	0.0572874		484	471.5	0.0258264		440.2	426.7	0.0306679		153.1	147.4	0.0372306		799	779	0.0250313
		491	463	0.0570265		489.7	476.9	0.0261385		449.6	431.2	0.0409253		124.6	118.3	0.0505618		795	776	0.0238994
Repeat 2	20-40	464.2	444.1	0.0433003	20-40	466.2	451.6	0.031317	20-40	420.8	404.7	0.0382605	20-40	143.6	139.2	0.0306407	20-40	817	806	0.0134639
		461	440.5	0.0444685		462.8	448.3	0.031331		425.2	410.5	0.034572		129.3	125.4	0.0301624		815	806	0.0110429
		466	445.8	0.0433476		471.4	455.3	0.0341536		422	406.3	0.0372038		141	136.9	0.029078		818	808	0.0122249
Repeat 3	40-60	452.9	427	0.057187	40-60	440.2	425.9	0.0324852	40-60	486.3	450.94	0.0727123	40-60	156.5	150.2	0.0402556	40-60	859	856	0.00349243
		453	425.6	0.0604857		445.9	427	0.0423862		486	451	0.0720165		150.3	146.4	0.0259481		860	855	0.00581395
		452	426	0.0575221		447.6	431.5	0.0359696		483.4	449.2	0.0707489		146.9	141.2	0.0388019		860	856	0.00465116
	YF（800 plants per hectare）				MAF（800 plants per hectare）				NMF（800 plants per hectare）				MF（800 plants per hectare）				OMF（800 plants per hectare）
Repeat 1	0-20	158.4	153.4	0.0315657	0-20	148.9	146.5	0.0161182	0-20	496.8	437.3	0.119767	0-20	641.3	586	0.0862311	0-20	855	848	0.00818713
		162.5	155.7	0.0418462		163.1	159	0.025138		499.2	442.8			635.9	580.2	0.0875924		860	851	0.0104651
		159.8	152.8	0.043		154.7	152.6	0.0135747		496	437	0.118952		637	584.5	0.0824176		856	850	0.00700935
Repeat 2	20-40	164.2	155.5	0.0529842	20-40	147.2	145.3	0.0129076	20-40	496.9	492.8	0.00825116	20-40	582.2	540	0.0724837	20-40	850	848	0.00235294
		158.4	151	0.0467172		145	143.1	0.0131034		490	485.7	0.00877551		583	541.2	0.0716981		851	848	0.00352526
		156.5	142.2	0.0913738		152.2	150.4	0.0118265		496.6	492.2	0.00886025		582	541	0.0704467		850	847	0.00352941
Repeat 3	40-60	150.5	142.5	0.0531561	40-60	148.4	145.9	0.0168464	40-60	508.4	487.1	0.0418961	40-60	592.4	548	0.0749494	40-60	835	817	0.0215569
		155	146.5	0.0548387		147.4	145.4	0.0135685		509	487.6	0.0420432		590	547.6	0.0718644		833	816	0.0204082
		157.1	147.4	0.061		138.3	135.9	0.0173536		506.5	485.3	0.0418559		591	546.8	0.0747885		834	816	0.0215827
	YF（1000 plants per hectare）				MAF（1000 plants per hectare）				NMF（1000 plants per hectare）				MF（1000 plants per hectare）				OMF（1000 plants per hectare）
Repeat 1	0-20	307.1	276.5	0.0996418	0-20	453.2	440.1	0.0289056	0-20	456.2	413.4	0.0938185	0-20	146.4	143.3	0.0211749	0-20	852	837	0.0176056
		305.5	274.2	0.102455		463	451.2	0.025486		456	412	0.0964912		152.7	149.8	0.0189915		853	839	0.016
		311	281.6	0.0945338		458.2	444.8	0.0292449		455.7	412.6	0.0945798		175.3	171.4	0.0222476		851	838	0.0152761
Repeat 2	20-40	336.7	291.5	0.134244	20-40	432.1	414.8	0.040037	20-40	456	448.5	0.0164474	20-40	146.2	138.2	0.0547196	20-40	834	818	0.0191847
		337	289.5	0.14095		433	415	0.0415704		455.6	447.8	0.0171203		146.2	134.2	0.0820793		836	817	0.0227273
		336	290.8	0.134524		432	413.6	0.0425926		458.4	450.3	0.0176702		159.5	148.2	0.0708464		835	815	0.0239521
Repeat 3	40-60	323	291.7	0.096904	40-60	474.3	447.3	0.056926	40-60	503.8	478.2	0.0508138	40-60	142.1	138.6	0.0246305	40-60	870	861	0.0103448
		324	292.5	0.0972222		475.3	448.2	0.0570166		500.4	477.2	0.0463629		141.6	138.8	0.019774		874	862	0.01373
		326.9	293.4	0.102478		477.2	446.9	0.0634954		501	477.6	0.0467066		158.2	154	0.0265487		873	862	0.0126002
	YF（1200 plants per hectare）				MAF（1200 plants per hectare）				NMF（1200 plants per hectare）				MF（1200 plants per hectare）				OMF（1200 plants per hectare）
Repeat 1	0-20	434.6	421.4	0.0303728	0-20	474.5	456.1	0.0387777	0-20	485.1	456.8	0.0583385	0-20	155.9	152.8	0.0198845	0-20	953	948	0.00524659
		435.2	422.3	0.0296415		473.4	452.8	0.043515		483.6	455	0.0591398		166.2	161.8	0.0264741		959	952	0.00729927
		437.2	425.5	0.0267612		481.8	462.4	0.0402657		490.6	457.8	0.0668569		169.2	163.3	0.03487		955	950	0.0052356
Repeat 2	20-40	455.9	433.8	0.0484755	20-40	452.2	421.7	0.067448	20-40	536.9	470.4	0.123859	20-40	173.2	171.6	0.00923788	20-40	928	905	0.0247845
		456	433.5	0.0493421		453	422	0.0684327		536	470.2	0.122761		163.6	161.3	0.0140587		928	904	0.0258621
		461.2	437.6	0.0511709		454.4	424.3	0.0662412		533.2	466.9	0.124344		179	176.4	0.0145251		925	903	0.0237838
Repeat 3	40-60	481.3	462.5	0.0390609	40-60	488.7	461.1	0.0564764	40-60	492.8	484.7	0.0164367	40-60	156.9	155.4	0.00956023	40-60	872	866	0.00688073
		486.5	465.2	0.0437821		486.9	460.8	0.0536044		490.5	483.2	0.0148828		154.5	153.2	0.00841424		877	870	0.00798176
		482.7	463	0.0408121		485.7	458	0.0570311		491	482.8	0.0167006		160.5	158.8	0.0105919		874	867	0.00800915
	0-20, 20-40, and 40-60 refer to soil depths with 3 replications each
